# Supplementary material for: Data set for characterization of the glycosylation status of hepatic glycoproteins in mice fed a low-carbohydrate ketogenic diet
Source: Data Brief. 2019 Oct 2;27:104604. doi: 10.1016/j.dib.2019.104604 (PMC6820080; doi:10.1016/j.dib.2019.104604)
Supplement: Multimedia component 1 [file mmc1.xlsx]

## Sheet: Sheet1
1. Raw data for lectin assay and ELISA
Lectin/antibody	Strain	Diet	Sample	Absorbance (A450nm)
UEA-I	ob/ob	chow	no.1	0.5882
			no.2	0.6599
			no.3	0.4861
			no.4	0.51955
			no.5	0.53395
		LCKD	no.1	0.32955
			no.2	0.3115
			no.3	0.30285
			no.4	0.28735
			no.5	0.30125
	C57BL/6J	chow	no.1	0.5743
			no.2	0.47395
			no.3	0.59665
			no.4	0.5458
			no.5	0.4394
			no.6	0.62515
			no.7	0.5722
		LCKD	no.1	0.1475
			no.2	0.15895
			no.3	0.2616
			no.4	0.2756
			no.5	0.30225
			no.6	0.2626
ConA	ob/ob	chow	no.1	0.1545
			no.2	0.21475
			no.3	0.16655
			no.4	0.1588
			no.5	0.1724
		LCKD	no.1	0.12325
			no.2	0.0843
			no.3	0.0878
			no.4	0.09845
			no.5	0.0988
	C57BL/6J	chow	no.1	0.1726
			no.2	0.1517
			no.3	0.1567
			no.4	0.1575
			no.5	0.16365
			no.6	0.1984
			no.7	0.1493
		LCKD	no.1	0.02935
			no.2	0.0401
			no.3	0.0987
			no.4	0.0861
			no.5	0.13345
			no.6	0.07365
LCA	ob/ob	chow	no.1	0.12995
			no.2	0.1938
			no.3	0.14515
			no.4	0.14135
			no.5	0.1535
		LCKD	no.1	0.11135
			no.2	0.07835
			no.3	0.0789
			no.4	0.08
			no.5	0.08295
	C57BL/6J	chow	no.1	0.14875
			no.2	0.1349
			no.3	0.14385
			no.4	0.1394
			no.5	0.13535
			no.6	0.1779
			no.7	0.12985
		LCKD	no.1	0.024
			no.2	0.02845
			no.3	0.08345
			no.4	0.07235
			no.5	0.1109
			no.6	0.05925
WGA	ob/ob	chow	no.1	0.23345
			no.2	0.0785
			no.3	0.1929
			no.4	0.1753
			no.5	0.17575
		LCKD	no.1	0.25355
			no.2	0.2303
			no.3	0.23265
			no.4	0.27425
			no.5	0.2007
	C57BL/6J	chow	no.1	0.0906
			no.2	0.1479
			no.3	0.13275
			no.4	0.0586
			no.5	0.0842
			no.6	0.06105
			no.7	0.06955
		LCKD	no.1	0.1497
			no.2	0.2574
			no.3	0.1327
			no.4	0.1754
			no.5	0.1362
			no.6	0.17435
FR9	ob/ob	chow	no.1	0.0894
			no.2	0.0832
			no.3	0.10615
			no.4	0.10805
			no.5	0.10535
		LCKD	no.1	0.07675
			no.2	0.07825
			no.3	0.07255
			no.4	0.0679
			no.5	0.0898
	C57BL/6J	chow	no.1	0.05335
			no.2	0.0701
			no.3	0.08345
			no.4	0.07185
			no.5	0.0847
			no.6	0.07735
			no.7	0.0818
		LCKD	no.1	0.0382
			no.2	0.0471
			no.3	0.07445
			no.4	0.0768
			no.5	0.07455
			no.6	0.06355
2. Raw data for real-time PCR analysis
Target	Strain	Diet	Sample	Crossing Poin (cycle)
Gale	ob/ob	chow	no.1	22.01
			no.2	21.83
			no.3	22.03
			no.4	21.79
			no.5	21.67
			no.6	21.44
		LCKD	no.1	23.53
			no.2	23.47
			no.3	23.69
			no.4	23.61
			no.5	23.1
Eef1a1	ob/ob	chow	no.1	15.14
			no.2	14.95
			no.3	14.58
			no.4	14.66
			no.5	14.66
			no.6	14.69
		LCKD	no.1	14.65
			no.2	14.61
			no.3	14.66
			no.4	14.33
			no.5	14.13
